# Supplementary material for: Developing a disease-specific annotation protocol for VHL gene curation using Hypothes.is
Source: Database (Oxford). 2023 Jan 6;2023:baac109. doi: 10.1093/database/baac109 (PMC9825735; doi:10.1093/database/baac109)
Supplement: baac109_Supp [file baac109_supp.zip]

Archive with 1 entries (1 files):
- suppl_data/Supplementary Material and Methods.docx
